# Supplementary material for: Isotopic evidence for the spatial heterogeneity of the planktonic food webs in the transition zone between river and lake ecosystems
Source: PeerJ. 2013 Dec 12;1:e222. doi: 10.7717/peerj.222 (PMC3869182; doi:10.7717/peerj.222)
Supplement: Supplemental Information 1 [file peerj-01-222-s001.xls]

## Sheet: d13C raw data
Samples	Sites	δ13C
Daphnia gleata	R1	-29.47
Daphnia gleata	R1	-28.84
Daphnia gleata	R1	-28.56
Daphnia gleata	R1	-28.95
Cyclops	R1	-27.9
Cyclops	R1	-29.13
Cyclops	R1	-28.43
Cyclops	R1	-28.34
Daphnia gleata	R2	-29.97
Daphnia gleata	R2	-30.26
Daphnia gleata	R2	-30.67
Daphnia gleata	R2	-30.87
Leptodora kindtii	R2	-30.43
Leptodora kindtii	R2	-30.34
Leptodora kindtii	R2	-30.49
Leptodora kindtii	R2	NA
Daphnia gleata	R3	-32.8
Daphnia gleata	R3	-31.12
Daphnia gleata	R3	-32.45
Daphnia gleata	R3	NA
Leptodora kindtii	R3	NA
Leptodora kindtii	R3	-31.45
Leptodora kindtii	R3	-29.65
Leptodora kindtii	R3	-30.25
Daphnia gleata	1	-31.73
Daphnia gleata	1	-31.73
Daphnia gleata	1	-31.55
Daphnia gleata	1	NA
Cyclops	1	-31.73
Cyclops	1	-31.25
Cyclops	1	-31.35
Cyclops	1	-30.24
Leptodora kindtii	1	-32.48
Leptodora kindtii	1	-32.54
Leptodora kindtii	1	-32.49
Leptodora kindtii	1	-32.54
Daphnia gleata	2	-34.55
Daphnia gleata	2	-34.35
Daphnia gleata	2	-34.04
Daphnia gleata	2	-34.14
Leptodora kindtii	2	-32.92
Leptodora kindtii	2	-33.49
Leptodora kindtii	2	-33.11
Leptodora kindtii	2	-33.92
Daphnia gleata	3	-32.15
Daphnia gleata	3	-31.91
Daphnia gleata	3	-31.69
Daphnia gleata	3	-32.38
Daphnia gleata	4	-29.36
Daphnia gleata	4	-29.75
Daphnia gleata	4	-30.01
Daphnia gleata	4	-30.11
Daphnia gleata	5	-30.19
Daphnia gleata	5	-30.81
Daphnia gleata	5	-30.85
Daphnia gleata	5	-30.84
Cyclops	1	-28.5
Cyclops	1	-29.57
Cyclops	1	-28.37
Cyclops	1	-27.88
Daphnia gleata	6	-30.82
Daphnia gleata	6	-31.28
Daphnia gleata	6	-30.17
Daphnia gleata	6	-30.42
Leptodora kindtii	6	-30.4
Leptodora kindtii	6	-30.3
Leptodora kindtii	6	-30.28
Leptodora kindtii	6	-30.31
Daphnia gleata	7	-28.4
Daphnia gleata	7	-28.56
Daphnia gleata	7	-29.28
Daphnia gleata	7	-29.54
Leptodora kindtii	7	-28.58
Leptodora kindtii	7	-28.44
Leptodora kindtii	7	-28.51
Leptodora kindtii	7	-28.51
POM	R1	-27.64
POM	R1	-27.63
POM	R1	-28.96
POM	R1	-27.88
POM	R2	-28.6
POM	R2	-29.14
POM	R2	-28.78
POM	R2	NA
POM	R3	-32.49
POM	R3	-30.14
POM	R3	-32.71
POM	R3	-31.87
POM	1	-30.24
POM	1	-30.39
POM	1	-32.22
POM	1	-32.7
POM	2	-32.56
POM	2	-31.8
POM	2	-32.04
POM	2	-32.73
POM	3	-31.47
POM	3	-32.61
POM	3	-31.74
POM	3	NA
POM	4	-30.52
POM	4	-29.45
POM	4	-30.41
POM	4	-30.57
POM	5	-31.84
POM	5	-31.1
POM	5	-30.91
POM	5	-28.77
POM	6	-28.98
POM	6	-28.58
POM	6	-28.57
POM	6	-28.81
POM	7	-27.32
POM	7	-27.39
POM	7	-27.23
POM	7	-26.51

## Sheet: Environmental factors
Site number	pH	Electoric conductivity (EC, µS cm-1)	Mean Chlorophyll a (µg L-1)	1 SD of Chlorophyll a (µg L-1)	Distance from St. R1	Water depth (cm)	Water temperature (°C)	mean δ13C of Daphnia gleata	SEM of δ13C of Daphnia gleata	mean δ13C of POM	SEM of δ13C of POM	mean δ13C of Leptodora kindtii	SEM of δ13C of Leptodora kindtii
R1	7.9	0.224	9.4	2.71388	0	170	11.99	-30.7	0.24274	-28.7	0.0986999	-30.3	0.0265754
R2	7.7	0.238	10	2.63822	663.9	150	10.25	-30.7	0.161058	-28.8	0.13
R3	7.9	0.238	13.3	2.70893	1137.9	140	9.8	-29.8	0.167351	-30.2	0.264618
1	8.1	0.257	23.6	2.77292	2114.8	150	12.1	-32	0.149129	-31.9	0.297867	-32.5	0.221096
2	8.4	0.235	22.9	2.88676	2801.2	175	13.87	-34.3	0.113505	-32.3	0.21773	-33.4	0.0160078
3	8.6	0.231	26.1	2.95889	3312.5	50	14.69	-31.7	0.0519615	-31.4	0.627659
4	8.8	0.227	24.2	3.03101	3956.4	150	14.49	-32.1	0.44318	-31.8	0.581999	-30.5	0.458258
5	9.1	0.195	25.9	3.14839	4495	70	14.95	-30.4	0.202294	-28.9	0.40103	-30.4	0.0377492
6	9.1	0.191	21.7	3.14981	5033	200	16.86	-29	0.190285	-28	0.316159
7	9.1	0.13	19.6	3.17137	10892.1	200	15.99	-28.51	0.0285774	-27.1125	0.2	-28.945	0.275605

## Sheet: Chlorophyll raw data
Site	Chlorphyll a (µg L-1)
R1	10.3	11.5	12.54	11.8
R2	12.52	12.03	11.87	11.7
R3	15.84	16.71	15.91	14.8
1	29.91	28.47	26.93	28.51
2	29.45	28.19	26.08	25.8
3	31.41	31.37	31.69	29.79
4	26.77	30.79	28.96	27.47
5	31.88	31	29.66	29.18
6	25.65	25.76	24.24	24.07
7	21.49	21.75	22.24	22.74
